# Supplementary material for: Utility of EBUS-TBNA in PET-positive mediastinal lymph nodes in subjects with extra-thoracic malignancy
Source: PLoS One. 2019 Mar 11;14(3):e0213437. doi: 10.1371/journal.pone.0213437 (PMC6411147; doi:10.1371/journal.pone.0213437)
Supplement: S1 File — Excel sheet for data analysis. (XLSX) [file pone.0213437.s001.xlsx]

## Sheet: Malignant
Sr.No	Age	Gender	Malignancy	EBUS-TBNA	EBUS STATION	PET SUV	PET - INITIAL STAGING/DISCORDANCE
1	66	F	Right CA Breast	Metastatic poorly differentiated CA	4R,7	9.6	PET DISCORDANCE
2	64	F	Left CA Breast	Metastatic Adenocarcinoma	2L,11L	4.6	PET DISCORDANCE
3	65	M	CA Esophagus	Adenocarcinoma	2L	5.5	PET DISCORDANCE
4	60	F	Right CA Breast	Adenocarcinoma poorly differentiated	4R,7,11R	5.9	PET DISCORDANCE
5	68	F	Left CA breast	Metastatic Adenocarcinoma	2L,11L	4.6	PET DISCORDANCE
6	61	F	CA Sigmoid colon	Metastatic Adenocarcinoma	4R,7	5.6	PET DISCORDANCE
7	50	F	CA cervix	Metastatic Adenocarcinoma	4R,7	14.6	PET DISCORDANCE
8	70	F	CA Larynx(Supraglottis)	Metastatic poorly differentiated CA	7,10R	10.8	PET DISCORDANCE
9	59	F	Right CA Breast	Metastatic Adenocarcinoma	7,11L,4L	12.3	PET DISCORDANCE
10	47	F	Right CA Breast	Metastatic poorly differentiated CA	2R,4R,7	4.4	PET DISCORDANCE
11	64	M	CA Esophagus	Metastatic poorly differentiated CA	4R,12R	4.4	PET DISCORDANCE
12	67	M	CA Bladder	Metastatic poorly differentiated CA	4R,4L,7	14.2	PET DISCORDANCE
13	57	F	CA endometrium	Metastatic Adenocarcinoma	12R	12.2	PET DISCORDANCE
14	57	F	CA rectum	Metastatic Adenocarcinoma	7,11L	5.4	PET DISCORDANCE
15	58	M	DLBCL	Lymphoma	12R	17.7	STAGING PET
16	70	M	MUO/Multiple skeletal lesions	Metastatic Adenocarcinoma	4R,7	6.4	STAGING PET
17	70	M	MUO	Metastatic poorly differentiated CA	7,10R	6.66	STAGING PET
18	63	F	MOU/Lytic spinal lesions	Metastatic poorly differentiated CA	4L,11L	11.3	STAGING PET
19	67	M	MOU	Metastatic poorly differentiated CA	7	13.3	STAGING PET
20	62	M	RCC	Metastatic Adenocarcinoma	7,12R	9.3	STAGING PET
			EXTRAPULMONARY MALIGNANCY WITH MALIGNANT LYMPHNODE ON EBUS-TBNA

## Sheet: Granulomatous
Sr. No	Age	Gender	Malignancy	EBUS-TBNA	EBUS STATION	PET SUV	PET - INITIAL STAGING/DISCORDANCE
1	30	M	AML	NG	11L	18.4	PET DISCORDANCE
2	55	F	Ca Rectosigmoid	Non-NG	4R,7	6.7	PET DISCORDANCE
3	64	F	NHL	Non-NG	4R,7,11R	6.8	PET DISCORDANCE
4	41	F	HL	Non-NG	11 R,11L,4R	15.2	PET DISCORDANCE
5	59	F	Ca Cervix	Non-NG	4R,4L	13.1	PET DISCORDANCE
6	62	M	NHL diffuse B cell lymphoma	Non-NG	4R,7	10.6	PET DISCORDANCE
7	60	F	Ca Breast	NG	4R	15.6	PET DISCORDANCE
8	45	F	RCC	Non-NG	4R,7,11R,11L	18.6	PET DISCORDANCE
9	56	M	Nasopharyngeal CA	Non-NG	7	7.6	PET DISCORDANCE
10	64	F	Ca Colon	Non-NG	4R,7	17.6	PET DISCORDANCE
11	54	F	Ca cervix	NG	4R,7	18.2	PET DISCORDANCE
12	24	M	Germ cell tumor of testis	NG	5,6	15.3	PET DISCORDANCE
13	49	F	Rectal adenocarcinoma	Non-NG	4R,7,10R	7.8	PET DISCORDANCE
14	79	F	Melanoma right foot	Non-NG	4R,7	12.3	PET DISCORDANCE
15	54	F	Ca Breast	Non-NG	4R,7	6.2	PET DISCORDANCE
16	79	M	NHL	Non-NG	4R,7	9.7	PET DISCORDANCE
17	58	M	NHL	Non-NG	4R,7,10R	14.8	PET DISCORDANCE
18	59	F	Ca breast	Non-NG	4L,11L	12.1	PET DISCORDANCE
19	62	F	Malignant Melanoma left leg	NG	4R,7	6.8	STAGING PET
20	47	F	Ca Breast LEFT	Non-NG	7	12.3	STAGING PET
21	35	F	NHL	Non-NG	4R,7	26.2	STAGING PET
22	56	F	Ca Breast	Non-NG	11R	15.2	STAGING PET
23	30	M	Ca Breast	Non-NG	4R,4L,7	18.1	STAGING PET
24	60	M	Ca Prostate	Non-NG	4R,11R	13.4	STAGING PET
25	56	F	Ca Breast	Non-NG	4R,4L,11R	10.9	STAGING PET
26	76	M	RCC	Non-NG	11R	5.7	STAGING PET
27	63	F	Ca endometrium	Non-NG	4R,7	16.4	STAGING PET
28	50	F	Ca Rectum	Non-NG	4R,7	8.8	STAGING PET
29	64	M	Left nasal cavity,maxillary sinus melanoma	Non-NG	7,4R	12.58	STAGING PET
30	44	M	Ca vocal cord	NG	7	8.6	STAGING PET
				EXTRAPULMONARY MALIGNANCY WITH GRANULOMATOUS LYMPHNODE ON EBUS-TBNA
			NG : NECROTISING GRANULOMATOUS
			Non-NG : NON-NECROTISING GRANULOMATOUS

## Sheet: Reactive 
Sr. No	Age	Gender	Malignancy	EBUS-TBNA	EBUS STATION	PET SUV	PET - INITIAL STAGING/DISCORDANCE
1	25	M	Hodgkins lymphoma	Reactive	4R,7,11L,11R	3.16	PET DISCORDANCE
2	50	M	CA colon	Reactive	4R,4L,7,11R,11L	6.8	PET DISCORDANCE
3	67	M	CA colon with mets	Reactive	4R,11R,7,4L	2.5	PET DISCORDANCE
4	54	M	CA Rectum	Reactive	4R,4L,7,11R	3.5	PET DISCORDANCE
5	56	F	CA Pancrease	Reactive	4R,7,12R	5.3	STAGING PET
6	61	M	NHL (DLBCL)	Reactive	2L,4L,11L	5	PET DISCORDANCE
7	49	F	CA Cervix	Reactive	7,2R,11R	2.8	PET DISCORDANCE
8	46	M	HCC	Reactive	7,4r,11r,11l	2.4	PET DISCORDANCE
9	26	M	NHL	Reactive	4R,2R	7.8	PET DISCORDANCE
10	70	M	CA BREAST	Reactive	7,4R,11R	3.8	PET DISCORDANCE
11	30	M	Hodgkin's lymphoma	Reactive	4R	2.6	PET DISCORDANCE
12	60	M	MUO	Reactive	4R,4L,7,11R	3.2	STAGING PET
13	70	M	Parotid carcinoma	Reactive	7,2R,11R	9.4	STAGING PET
14	74	M	CA Breast	Reactive	7,11R,4L	10.7	PET DISCORDANCE
15	65	F	NHL	Reactive	7,4R,4L,11L	9.9	PET DISCORDANCE
